# Supplementary material for: IL-10 and IL-17 as Progression Markers of Syphilis in People Living with HIV: A Systematic Review
Source: Biomolecules. 2022 Oct 13;12(10):1472. doi: 10.3390/biom12101472 (PMC9599307; doi:10.3390/biom12101472)
Supplement: Supplementary file 1 [file biomolecules-12-01472-s001.zip]

Archive with 1 entries (1 files):
- biomolecules-1943973-supplementary.pdf
